# Supplementary material for: High-affinity CD16A polymorphism associated with reduced risk ofsevere COVID-19
Source: JCI Insight. 2025 May 22;10(13):e191314. doi: 10.1172/jci.insight.191314 (PMC12306582; doi:10.1172/jci.insight.191314)
Supplement: Supporting data values [file jciinsight-10-191314-s161.xlsx]

## Sheet: Fig. 1B
Ancestral	Omicron
3.35458	3.41144
42.4363	4.96726
37.2933	2.18125
1.02343	-0.42385
61.2922	8.2133
11.8884	0.827016
54.6554	8.57512
57.4931	0.837354

## Sheet: Fig. 1C
Ancestral	Omicron
80.896	47.307
2.1636	0.6056
86.513	85.908
65.161	10.802
0.5212	0.559
69.136	3.2784
81.491	64.066
82.602	35.276

## Sheet: Fig. 1E
Ancestral	Omicron
36.0692	25.8043
29.7512	15.304
18.763	19.0681
20.3866	16.696
38.4031	17.7566
66.1673	60.7813

## Sheet: Fig. 1F
Ancestral	Omicron
8.99912	5.77162
9.35109	2.89034
4.18017	3.28264
3.02218	1.70607
12.4571	4.61299
29.1959	16.5677

## Sheet: Fig. 2A
Prevax: low affinity CD16	Prevax: high affinity CD16	2-3 mo vax: low affinity CD16	2-3 mo vax: high affinity CD16	5-6 m o vax: low affinity CD16	5-6mo vax: high affinity CD16	post boost: low affinity CD16	post boost: high affinity CD16
1.25603	10.0733	3.35458	67.6746	3.33908	46.385	39.7433	95.2662
-0.37733	10.3713	42.4363	101.402	3.33391	58.5149	95.0035	101.632
-0.25844	17.958	37.2933	99.2037	1.79359	67.3278	91.8143	100.928
-0.44969	9.4382	1.02343	47.7333	-0.19125	30.7816	85.2188	101.764
1.61785	11.7538	61.2922	100.933	2.71365	53.3171	90.1912	102.355
0.253274	1.87103	11.8884	83.7567	0.485872	19.1207	74.5658	103.18
0.651275	9.77528	54.6554	98.9692	6.7195	79.1353	86.4645	98.637
-0.36699	4.47484	57.4931	96.8784	4.35217	75.105

## Sheet: Fig. 2B
Prevax: low affinity CD16	Prevax: high affinity CD16	2-3 mo vax: low affinity CD16	2-3 mo vax: high affinity CD16	5-6 m o vax: low affinity CD16	5-6mo vax: high affinity CD16	post boost: low affinity CD16	post boost: high affinity CD16
0.041351	5.68637	1.8918	27.6014	1.16816	24.1426	14.1006	84.7777
-0.18608	8.40254	5.05513	78.3293	3.61819	45.9111	98.8491	93.8642
-0.2481	12.8969	4.69332	79.6971	1.69538	46.722	76.4266	93.7274
-0.73398	2.36444	-1.01309	9.8681	-0.86837	11.8124	42.4156	89.8681
-0.17574	7.44504	16.2199	87.4157	4.14542	47.1129	59.5968	92.7211
-0.68229	-0.25403	0.837354	42.5598	-0.35148	7.22032	59.3487	93.9033
0.723639	14.5188	52.5879	94.2843	2.40868	59.0913	88.8215	96.0234
-0.48587	7.97264	32.7808	92.2325	-0.27912	19.5017	90.3618	95.3884

## Sheet: Fig. 2C
Prevax: low affinity CD16	Prevax: high affinity CD16	2-3 mo vax: low affinity CD16	2-3 mo vax: high affinity CD16	5-6 m o vax: low affinity CD16	5-6mo vax: high affinity CD16	post boost: low affinity CD16	post boost: high affinity CD16
0.739145	13.9033	3.41144	27.6111	4.21778	21.5144	13.7957	77.2301
0.847691	9.84856	4.96726	61.2115	6.85389	32.6282	92.8429	95.2956
0.925224	20.9184	2.18125	58.2316	4.19194	54.3625	81.1148	94.8363
0.072364	2.88227	-0.42385	4.15242	1.0286	11.9443	54.9811	92.9311
1.22502	10.2296	8.2133	68.7054	8.77671	31.3874	63.9438	93.8349
0.08787	0.361505	0.827016	25.9062	0.992419	10.513	67.9342	94.8363
1.16816	16.5901	8.57512	80.0342	4.45038	51.2457	86.8832	101.124
-0.25844	8.28041	0.837354	47.064	0.542729	23.7811	82.0451	100.259

## Sheet: Fig. 2D
acute: low affinity CD16	acute: high affinity CD16	convalescent: low affinity CD16	convalescent: high affinity CD16
80.896	98.478	0.9265	54.844
2.1636	72.298	46.668	95.341
86.513	100.03	42.651	97.717
65.161	101.05	74.374	99.306
0.5212	14.918	41.551	96.241
69.136	96.21	18.414	90.908
81.491	95.315	18.014	88.347
82.602	97.892	51.606	94.724

## Sheet: Fig. 2E
acute: low affinity CD16	acute: high affinity CD16	convalescent: low affinity CD16	convalescent: high affinity CD16
114.67	99.532	-0.3436	64.389
7.011	94.261	19.95	96.2
113.83	100.23	93.146	100.28
115.09	100.28	105.75	100.65
2.7834	7.2868	55.028	98.123
110.48	97.758	26.909	97.146
110.96	98.298	2.6437	75.471
111.29	99.486	62.744	98.879

## Sheet: Fig. 2F
acute: low affinity CD16	acute: high affinity CD16	convalescent: low affinity CD16	convalescent: high affinity CD16
47.307	95.187	0.2096	2.3758
0.6056	21.171	0.658	12.121
85.908	100.75	1.2869	47.593
10.802	89.623	11.448	86.799
0.559	6.1298	1.217	39.386
3.2784	82.619	1.2403	21.861
64.066	95.547	0.8909	34.439
35.276	94.631	1.0365	26.021

[truncated: 17 more sheets: Fig. 4A, Fig. 4B, Fig. 4C, Fig. 4D, Fig. 4E, Fig. 4F, Fig. S1B, Fig. S1C, Fig. S2C, Fig. S2D, Fig. S2E, Fig. S3ABC, Fig. S4A, Fig. S4B, Fig. S4C, Fig. S4D, Fig. S4E]
